# Supplementary material for: Pervasive Platelet Secretion Defects in Patients with Severe Acute Respiratory Syndrome Coronavirus 2 (SARS-CoV-2)
Source: Cells. 2023 Jan 3;12(1):193. doi: 10.3390/cells12010193 (PMC9818980; doi:10.3390/cells12010193)
Supplement: Supplementary file 1 [file cells-12-00193-s001.zip]

Archive with 1 entries (1 files):
- cells-2111009-supplementary.pdf
